# Supplementary material for: Programs Addressing Food Security for First Nations Peoples: A Scoping Review
Source: Nutrients. 2023 Jul 13;15(14):3127. doi: 10.3390/nu15143127 (PMC10384335; doi:10.3390/nu15143127)
Supplement: Supplementary file 1 [file nutrients-15-03127-s001.zip]

Archive with 1 entries (1 files):
- nutrients-2491512-supplementary.pdf
